# Supplementary material for: African Horse Sickness Caused by Genome Reassortment and Reversion to Virulence of Live, Attenuated Vaccine Viruses, South Africa, 2004–2014
Source: Emerg Infect Dis. 2016 Dec;22(12):2087–96. doi: 10.3201/eid2212.160718 (PMC5189153; doi:10.3201/eid2212.160718)
Supplement: Technical Appendix 1 — Metadata for each of the 39 African horse sickness (AHS) virus type 1 field isolates from the Stellenbosch, Mamre, Porterville, and Robertson AHS outbreaks in the AHS controlled area in Western Cape Province, South Africa, 2004–2014. [file 16-0718-Techapp-s1.xlsx]

## Sheet: S1_File
Technical Appendix 1. Metadata for each of the 39 AHSV type 1 field isolates from the 2004 Stellenbosch, 2011 Mamre, 2014 Porterville and 2014 Robertson outbreaks of AHS in the AHS Controlled Area of the Western Cape Province of South Africa. Each record includes the Strain Name of the isolate as submitted to GenBank, the Abbreviated Strain Name, a hyperlink to the Biosample details for the isola…
Strain Namea	Abbreviated Strain Nameb	BiosampleN	BiosampleURL	BioSample Number	AccessionsN	AccessionsURL	Assession Numbers	Coverage	Animal Name/Source	Reference	Genotype Group	Outcome	Sample	Sampled	Vaccinationc
African horse sickness virus 1 strain 1/E.caballus-tc/ZAF/2004/Elsenburg-E040019	1/E.cab-tc/ZAF/04/Elb-E040019	SAMN04038467	http://www.ncbi.nlm.nih.gov/biosample/?term=SAMN04038467	SAMN04038467	KT715641 - KT715650	http://www.ncbi.nlm.nih.gov/nuccore?term=KT715641:KT715650[accn]	KT715641 - KT715650	101369	Laura	[23, 24, 25]	1a	Died	Organs	2004-02-22	Unvaccinated
African horse sickness virus 1 strain 1/E.caballus-tc/ZAF/2004/Elsenburg-E040020	1/E.cab-tc/ZAF/04/Elb-E040020	SAMN03774773	http://www.ncbi.nlm.nih.gov/biosample/?term=SAMN03774773	SAMN03774773	KT186897 - KT186906	http://www.ncbi.nlm.nih.gov/nuccore?term=KT186897:KT186906[accn]	KT186897 - KT186906	3823	Michelle	[23, 24, 25]	1a	Died	Organs	2004-02-22	Unvaccinated
African horse sickness virus 1 strain 1/E.caballus-tc/ZAF/2004/Elsenburg-E040021	1/E.cab-tc/ZAF/04/Elb-E040021	SAMN03774774	http://www.ncbi.nlm.nih.gov/biosample/?term=SAMN03774774	SAMN03774774	KT186907 - KT186916	http://www.ncbi.nlm.nih.gov/nuccore?term=KT186907:KT186916[accn]	KT186907 - KT186916	11093	Mara	[23, 24, 25]	1a	Died	Blood	2004-02-24	Unvaccinated
African horse sickness virus 1 strain 1/E.caballus-tc/ZAF/2004/Daktari-E040029	1/E.cab-tc/ZAF/04/Dkt-E040029	SAMN03774771	http://www.ncbi.nlm.nih.gov/biosample/?term=SAMN03774771	SAMN03774771	KT186917 - KT186926	http://www.ncbi.nlm.nih.gov/nuccore?term=KT186917:KT186926[accn]	KT186917 - KT186926	9984	Murphy Brown	[23, 24, 25]	1a	Died	Blood	2004-02-28	Unvaccinated
African horse sickness virus 1 strain 1/E.caballus-tc/ZAF/2004/Troughend-E040031	1/E.cab-tc/ZAF/04/Tgd-E040031	SAMN03774781	http://www.ncbi.nlm.nih.gov/biosample/?term=SAMN03774781	SAMN03774781	KT186927 - KT186936	http://www.ncbi.nlm.nih.gov/nuccore?term=KT186927:KT186936[accn]	KT186927 - KT186936	5223	SA Saddlehorse 1	[23, 24, 25]	1b	Died	Organs	2004-02-26	Unvaccinated
African horse sickness virus 1 strain 1/E.caballus-tc/ZAF/2004/Elsenburg-E040034	1/E.cab-tc/ZAF/04/Elb-E040034	SAMN03774775	http://www.ncbi.nlm.nih.gov/biosample/?term=SAMN03774775	SAMN03774775	KT186937 - KT186946	http://www.ncbi.nlm.nih.gov/nuccore?term=KT186937:KT186946[accn]	KT186937 - KT186946	13476	Mandy	[23, 25]	1b	Recovered	Blood	2004-02-26	Unvaccinated
African horse sickness virus 1 strain 1/E.caballus-tc/ZAF/2004/Troughend-E040039	1/E.cab-tc/ZAF/04/Tgd-E040039	SAMN03774782	http://www.ncbi.nlm.nih.gov/biosample/?term=SAMN03774782	SAMN03774782	KT186947 - KT186956	http://www.ncbi.nlm.nih.gov/nuccore?term=KT186947:KT186956[accn]	KT186947 - KT186956	9825	Melody Fire	[23, 25]	1b	Recovered	Blood	2004-03-03	Vaccinated
African horse sickness virus 1 strain 1/E.caballus-tc/ZAF/2004/Avontuur-E040043	1/E.cab-tc/ZAF/04/Avt-E040043	SAMN03774767	http://www.ncbi.nlm.nih.gov/biosample/?term=SAMN03774767	SAMN03774767	KT186957 - KT186966	http://www.ncbi.nlm.nih.gov/nuccore?term=KT186957:KT186966[accn]	KT186957 - KT186966	4683	Bow Street Bell	[23, 24, 25]	1b	Euthanased	Blood	2004-03-04	Vaccinated
African horse sickness virus 1 strain 1/E.caballus-tc/ZAF/2004/Avontuur-E040048	1/E.cab-tc/ZAF/04/Avt-E040048	SAMN03774768	http://www.ncbi.nlm.nih.gov/biosample/?term=SAMN03774768	SAMN03774768	KT186967 - KT186976	http://www.ncbi.nlm.nih.gov/nuccore?term=KT186967:KT186976[accn]	KT186967 - KT186976	10113	Bow Street Bell	[23, 24, 25]	1b	Euthanased	Organs	2004-03-09	Vaccinated
African horse sickness virus 1 strain 1/E.caballus-tc/ZAF/2004/Vredenheim-E040062	1/E.cab-tc/ZAF/04/Vdm-E040062	SAMN03774784	http://www.ncbi.nlm.nih.gov/biosample/?term=SAMN03774784	SAMN03774784	KT186987 - KT186996	http://www.ncbi.nlm.nih.gov/nuccore?term=KT186987:KT186996[accn]	KT186987 - KT186996	10978	Bruin Perd	[23, 24, 25]	1b	Died	Blood	2004-03-15	Unvaccinated
African horse sickness virus 1 strain 1/E.caballus-tc/ZAF/2004/Troughend-E040064	1/E.cab-tc/ZAF/04/Tgd-E040064	SAMN03774783	http://www.ncbi.nlm.nih.gov/biosample/?term=SAMN03774783	SAMN03774783	KT186997 - KT187006	http://www.ncbi.nlm.nih.gov/nuccore?term=KT186997:KT187006[accn]	KT186997 - KT187006	11652	SA Saddlehorse 2	[23, 24, 25]	1b	Died	Organs	2004-03-17	Unvaccinated
African horse sickness virus 1 strain 1/E.caballus-tc/ZAF/2004/Vredenheim-E040065	1/E.cab-tc/ZAF/04/Vdm-E040065	SAMN03774785	http://www.ncbi.nlm.nih.gov/biosample/?term=SAMN03774785	SAMN03774785	KT187007 - KT187016	http://www.ncbi.nlm.nih.gov/nuccore?term=KT187007:KT187016[accn]	KT187007 - KT187016	5823	Bruin Perd	[23, 24, 25]	1b	Died	Organs	2004-03-17	Unvaccinated
African horse sickness virus 1 strain 1/E.caballus-tc/ZAF/2004/Avontuur-E040066	1/E.cab-tc/ZAF/04/Avt-E040066	SAMN03774769	http://www.ncbi.nlm.nih.gov/biosample/?term=SAMN03774769	SAMN03774769	KT187017 - KT187026	http://www.ncbi.nlm.nih.gov/nuccore?term=KT187017:KT187026[accn]	KT187017 - KT187026	4128	Special Edition	[23, 24, 25]	1b	Died	Organs	2004-03-18	Vaccinated
African horse sickness virus 1 strain 1/E.caballus-tc/ZAF/2004/Avontuur-E040081	1/E.cab-tc/ZAF/04/Avt-E040081	SAMN03774770	http://www.ncbi.nlm.nih.gov/biosample/?term=SAMN03774770	SAMN03774770	KT187037 - KT187046	http://www.ncbi.nlm.nih.gov/nuccore?term=KT187037:KT187046[accn]	KT187037 - KT187046	15663	2003Stars and Stripes	[23, 24, 25]	1b	Died	Organs	2004-03-24	Unvaccinated
African horse sickness virus 1 strain 1/E.caballus-tc/ZAF/2004/Kalbaskraal-E040086	1/E.cab-tc/ZAF/04/Kbk-E040086	SAMN03774776	http://www.ncbi.nlm.nih.gov/biosample/?term=SAMN03774776	SAMN03774776	KT187047 - KT187056	http://www.ncbi.nlm.nih.gov/nuccore?term=KT187047:KT187056[accn]	KT187047 - KT187056	7654	Amber	[23, 24, 25]	1b	Died	Organs	2004-03-29	Unvaccinated
African horse sickness virus 1 strain 1/E.caballus-tc/ZAF/2004/Avontuur-E040061	1/E.cab-tc/ZAF/04/Avt-E040061	SAMN03780052	http://www.ncbi.nlm.nih.gov/biosample/?term=SAMN03780052	SAMN03780052	KT186977 - KT186986	http://www.ncbi.nlm.nih.gov/nuccore?term=KT186977:KT186986[accn]	KT186977 - KT186986	11336	Special Edition	[23, 24, 25]	1c	Died	Blood	2004-03-16	Vaccinated
African horse sickness virus 1 strain 1/E.caballus-tc/ZAF/2011/Marme-E110143_1	1/E.cab-tc/ZAF/11/Mre-E110143_1	SAMN03765259	http://www.ncbi.nlm.nih.gov/biosample/?term=SAMN03765259	SAMN03765259	KT070447 - KT070456	http://www.ncbi.nlm.nih.gov/nuccore?term=KT070447:KT070456[accn]	KT070447 - KT070456	3017	Ruben	[26]	2	Died	Organs	2011-02-27	Unvaccinated
African horse sickness virus 1 strain 1/E.caballus-tc/ZAF/2011/Marme-E110180_WC165	1/E.cab-tc/ZAF/11/Mre-E110180_WC165	SAMN03765262	http://www.ncbi.nlm.nih.gov/biosample/?term=SAMN03765262	SAMN03765262	KT070477 - KT070486	http://www.ncbi.nlm.nih.gov/nuccore?term=KT070477:KT070486[accn]	KT070477 - KT070486	3567	Trigger	[26]	2	Died	Organs	2011-03-06	Unvaccinated
African horse sickness virus 1 strain 1/E.caballus-tc/ZAF/2011/Marme-E110180_WC61	1/E.cab-tc/ZAF/11/Mre-E110180_WC61	SAMN03765261	http://www.ncbi.nlm.nih.gov/biosample/?term=SAMN03765261	SAMN03765261	KT070507 - KT070516	http://www.ncbi.nlm.nih.gov/nuccore?term=KT070507:KT070516[accn]	KT070507 - KT070516	5300	Jordan	[26]	2	Subclinical	Blood	2011-03-06	Unvaccinated
African horse sickness virus 1 strain 1/E.caballus-tc/ZAF/2011/Marme-E110180_WC44	1/E.cab-tc/ZAF/11/Mre-E110180_WC44	SAMN03765260	http://www.ncbi.nlm.nih.gov/biosample/?term=SAMN03765260	SAMN03765260	KT070487 - KT070496	http://www.ncbi.nlm.nih.gov/nuccore?term=KT070487:KT070496[accn]	KT070487 - KT070496	2970	Smokey	[26]	2	Recovered	Blood	2011-03-06	Vaccinated
African horse sickness virus 1 strain 1/E.caballus-tc/ZAF/2011/Marme-E110418_1	1/E.cab-tc/ZAF/11/Mre-E110418_1	SAMN03765264	http://www.ncbi.nlm.nih.gov/biosample/?term=SAMN03765264	SAMN03765264	KT070497 - KT070506	http://www.ncbi.nlm.nih.gov/nuccore?term=KT070497:KT070506[accn]	KT070497 - KT070506	6806	Moon	[26]	2	Died	Organs	2011-03-22	Unvaccinated
African horse sickness virus 1 strain 1/E.caballus-tc/ZAF/2011/Marme-E110411_1	1/E.cab-tc/ZAF/11/Mre-E110411_1	SAMN03765263	http://www.ncbi.nlm.nih.gov/biosample/?term=SAMN03765263	SAMN03765263	KT070457 - KT070466	http://www.ncbi.nlm.nih.gov/nuccore?term=KT070457:KT070466[accn]	KT070457 - KT070466	4566	Dusty	[26]	2	Died	Organs	2011-03-26	Unvaccinated
African horse sickness virus 1 strain 1/E.caballus-tc/ZAF/2011/Marme-E110674_3	1/E.cab-tc/ZAF/11/Mre-E110674_3	SAMN03765265	http://www.ncbi.nlm.nih.gov/biosample/?term=SAMN03765265	SAMN03765265	KT070467 - KT070476	http://www.ncbi.nlm.nih.gov/nuccore?term=KT070467:KT070476[accn]	KT070467 - KT070476	6847	Robin	[26]	2	Recovered	Blood	2011-04-18	Unvaccinated
African horse sickness virus 1 strain 1/E.caballus-tc/ZAF/2014/Saron-E140526_WC00502	1/E.cab-tc/ZAF/14/Srn-E140526_WC00502	SAMN03769430	http://www.ncbi.nlm.nih.gov/biosample/?term=SAMN03769430	SAMN03769430	KT187187 - KT187196	http://www.ncbi.nlm.nih.gov/nuccore?term=KT187187:KT187196[accn]	KT187187 - KT187196	10105	McGuiver	TS	3a	Subclinical	Blood	2014-03-24	Vaccinated
African horse sickness virus 1 strain 1/E.caballus-tc/ZAF/2014/Saron-E140526_WC00493	1/E.cab-tc/ZAF/14/Srn-E140526_WC00493	SAMN03769429	http://www.ncbi.nlm.nih.gov/biosample/?term=SAMN03769429	SAMN03769429	KT187177 - KT187186	http://www.ncbi.nlm.nih.gov/nuccore?term=KT187177:KT187186[accn]	KT187177 - KT187186	13406	Milky	TS	3a	Subclinical	Blood	2014-03-24	Vaccinated
African horse sickness virus 1 strain 1/E.caballus-tc/ZAF/2014/Saron-E140526_WC00481	1/E.cab-tc/ZAF/14/Srn-E140526_WC00481	SAMN03769427	http://www.ncbi.nlm.nih.gov/biosample/?term=SAMN03769427	SAMN03769427	KT187137 - KT187146	http://www.ncbi.nlm.nih.gov/nuccore?term=KT187137:KT187146[accn]	KT187137 - KT187146	7881	Ballaka	TS	3a	Subclinical	Blood	2014-03-24	Unvaccinated
African horse sickness virus 1 strain 1/E.caballus-tc/ZAF/2014/Saron-E140526_WC00488	1/E.cab-tc/ZAF/14/Srn-E140526_WC00488	SAMN03769428	http://www.ncbi.nlm.nih.gov/biosample/?term=SAMN03769428	SAMN03769428	KT187157 - KT187166	http://www.ncbi.nlm.nih.gov/nuccore?term=KT187157:KT187166[accn]	KT187157 - KT187166	18131	King	TS	3a	Subclinical	Blood	2014-03-24	Unvaccinated
African horse sickness virus 1 strain 1/E.caballus-tc/ZAF/2014/Saron-E140526_WC00491	1/E.cab-tc/ZAF/14/Srn-E140526_WC00491	SAMN03774780	http://www.ncbi.nlm.nih.gov/biosample/?term=SAMN03774780	SAMN03774780	KT187167 - KT187176	http://www.ncbi.nlm.nih.gov/nuccore?term=KT187167:KT187176[accn]	KT187167 - KT187176	8216	Fire	TS	3a	Recovered	Blood	2014-03-24	Unvaccinated
African horse sickness virus 1 strain 1/E.caballus-tc/ZAF/2014/Saron-E140526_WC00482	1/E.cab-tc/ZAF/14/Srn-E140526_WC00482	SAMN03774779	http://www.ncbi.nlm.nih.gov/biosample/?term=SAMN03774779	SAMN03774779	KT187147 - KT187156	http://www.ncbi.nlm.nih.gov/nuccore?term=KT187147:KT187156[accn]	KT187147 - KT187156	8624	Raily	TS	3a	Died	Blood	2014-03-24	Unvaccinated
African horse sickness virus 1 strain 1/E.caballus-tc/ZAF/2014/Porterville-E140536_WC00507	1/E.cab-tc/ZAF/14/Ptv-E140536_WC00507	SAMN03769425	http://www.ncbi.nlm.nih.gov/biosample/?term=SAMN03769425	SAMN03769425	KT187207 - KT187216	http://www.ncbi.nlm.nih.gov/nuccore?term=KT187207:KT187216[accn]	KT187207 - KT187216	12686	Jahan Zahmar	TS	3a	Recovered	Blood	2014-03-27	Unvaccinated
African horse sickness virus 1 strain 1/E.caballus-tc/ZAF/2014/Porterville-E140536_WC00508	1/E.cab-tc/ZAF/14/Ptv-E140536_WC00508	SAMN03769426	http://www.ncbi.nlm.nih.gov/biosample/?term=SAMN03769426	SAMN03769426	KT187217 - KT187226	http://www.ncbi.nlm.nih.gov/nuccore?term=KT187217:KT187226[accn]	KT187217 - KT187226	10474	Jahan Dajinah	TS	3a	Recovered	Blood	2014-03-27	Unvaccinated
African horse sickness virus 1 strain 1/E.caballus-tc/ZAF/2014/Porterville-E140536_WC00506	1/E.cab-tc/ZAF/14/Ptv-E140536_WC00506	SAMN03769424	http://www.ncbi.nlm.nih.gov/biosample/?term=SAMN03769424	SAMN03769424	KT187197 - KT187206	http://www.ncbi.nlm.nih.gov/nuccore?term=KT187197:KT187206[accn]	KT187197 - KT187206	14902	Jahan Nasibah	TS	3a	Recovered	Blood	2014-03-27	Unvaccinated
African horse sickness virus 1 strain 1/E.caballus-tc/ZAF/2014/Porterville-E140485_WC00522	1/E.cab-tc/ZAF/14/Ptv-E140485_WC00522	SAMN03769419	http://www.ncbi.nlm.nih.gov/biosample/?term=SAMN03769419	SAMN03769419	KT187077 - KT187086	http://www.ncbi.nlm.nih.gov/nuccore?term=KT187077:KT187086[accn]	KT187077 - KT187086	15126	Jahan Faraj	TS	3a	Recovered	Blood	2014-03-31	Unvaccinated
African horse sickness virus 1 strain 1/E.caballus-tc/ZAF/2014/Porterville-E140485_WC00544	1/E.cab-tc/ZAF/14/Ptv-E140485_WC00544	SAMN03769422	http://www.ncbi.nlm.nih.gov/biosample/?term=SAMN03769422	SAMN03769422	KT187117 - KT187126	http://www.ncbi.nlm.nih.gov/nuccore?term=KT187117:KT187126[accn]	KT187117 - KT187126	9638	Jahan Dhia	TS	3a	Subclinical	Blood	2014-03-31	Unvaccinated
African horse sickness virus 1 strain 1/E.caballus-tc/ZAF/2014/Porterville-E140485_WC00528	1/E.cab-tc/ZAF/14/Ptv-E140485_WC00528	SAMN03769420	http://www.ncbi.nlm.nih.gov/biosample/?term=SAMN03769420	SAMN03769420	KT187097 - KT187106	http://www.ncbi.nlm.nih.gov/nuccore?term=KT187097:KT187106[accn]	KT187097 - KT187106	10108	Jahan Jihad	TS	3a	Recovered	Blood	2014-03-31	Unvaccinated
African horse sickness virus 1 strain 1/E.caballus-tc/ZAF/2014/Porterville-E140485_WC00533	1/E.cab-tc/ZAF/14/Ptv-E140485_WC00533	SAMN03769421	http://www.ncbi.nlm.nih.gov/biosample/?term=SAMN03769421	SAMN03769421	KT187107 - KT187116	http://www.ncbi.nlm.nih.gov/nuccore?term=KT187107:KT187116[accn]	KT187107 - KT187116	8122	Jahan Al Rabiah	TS	3a	Recovered	Blood	2014-03-31	Unvaccinated
African horse sickness virus 1 strain 1/E.caballus-tc/ZAF/2014/Porterville-E140485_WC00555	1/E.cab-tc/ZAF/14/Ptv-E140485_WC00555	SAMN03769423	http://www.ncbi.nlm.nih.gov/biosample/?term=SAMN03769423	SAMN03769423	KT187127 - KT187136	http://www.ncbi.nlm.nih.gov/nuccore?term=KT187127:KT187136[accn]	KT187127 - KT187136	5588	el-Jahrousse Mia	TS	3a	Recovered	Blood	2014-03-31	Vaccinated
African horse sickness virus 1 strain 1/E.caballus-tc/ZAF/2014/Robertson-E140702_RB00008	1/E.cab-tc/ZAF/14/Rbn-E140702_RB00008	SAMN03774777	http://www.ncbi.nlm.nih.gov/biosample/?term=SAMN03774777	SAMN03774777	KT187087 - KT187096	http://www.ncbi.nlm.nih.gov/nuccore?term=KT187087:KT187096[accn]	KT187087 - KT187096	6356	2013Hersonet	TS	3b	Recovered	Blood	2014-04-25	Unvaccinated
African horse sickness virus 1 strain 1/E.caballus-tc/ZAF/2014/Robertson-E140816_RB00221	1/E.cab-tc/ZAF/14/Rbn-E140816_RB00221	SAMN03774778	http://www.ncbi.nlm.nih.gov/biosample/?term=SAMN03774778	SAMN03774778	KT187227 - KT187236	http://www.ncbi.nlm.nih.gov/nuccore?term=KT187227:KT187236[accn]	KT187227 - KT187236	6721	2013Tale Of The Glacier	TS	3b	Subclinical	Blood	2014-05-08	Unvaccinated
African horse sickness virus 1 strain 1/Labstr/ZAF/1998/OBP-116	1/Lab/ZAF/98/OBP-116	SAMN03764401	http://www.ncbi.nlm.nih.gov/biosample/?term=SAMN03764401	SAMN03764401	KT030330 - KT030339	http://www.ncbi.nlm.nih.gov/nuccore?term=KT030330:KT030339[accn]	KT030330 - KT030339	7547	OBP AHSV1 LAV, Batch 116	[41]
African horse sickness virus 2 strain 2/Labstr/ZAF/1998/OBP-252.1	2/Lab/ZAF/98/OBP-252.1	SAMN04038462	http://www.ncbi.nlm.nih.gov/biosample/?term=SAMN04038462	SAMN04038462	KT715601 - KT715610	http://www.ncbi.nlm.nih.gov/nuccore?term=KT715601:KT715610[accn]	KT715601 - KT715610	29050	OBP AHSV2 LAV, Batch 252.1	[42]
African horse sickness virus 3 strain 3/Labstr/ZAF/1998/OBP-116	3/Lab/ZAF/98/OBP-116	SAMN03764402	http://www.ncbi.nlm.nih.gov/biosample/?term=SAMN03764402	SAMN03764402	KT030340 - KT030349	http://www.ncbi.nlm.nih.gov/nuccore?term=KT030340:KT030349[accn]	KT030340 - KT030349	11756	OBP AHSV3 LAV, Batch 116	[41]
African horse sickness virus 4 strain 4/Labstr/ZAF/1998/OBP-116	4/Lab/ZAF/98/OBP-116	SAMN03764403	http://www.ncbi.nlm.nih.gov/biosample/?term=SAMN03764403	SAMN03764403	KT030350 - KT030359	http://www.ncbi.nlm.nih.gov/nuccore?term=KT030350:KT030359[accn]	KT030350 - KT030359	6977	OBP AHSV4 LAV, Batch 116	[41]
African horse sickness virus 6 strain 6/Labstr/ZAF/1998/OBP-252.1	6/Lab/ZAF/98/OBP-252.1	SAMN04038463	http://www.ncbi.nlm.nih.gov/biosample/?term=SAMN04038463	SAMN04038463	KT715611 - KT715620	http://www.ncbi.nlm.nih.gov/nuccore?term=KT715611:KT715620[accn]	KT715611 - KT715620	35724	OBP AHSV6 LAV, Batch 252.1	[42]
African horse sickness virus 7 strain 7/Labstr/ZAF/1998/OBP-252.1	7/Lab/ZAF/98/OBP-252.1	SAMN04038464	http://www.ncbi.nlm.nih.gov/biosample/?term=SAMN04038464	SAMN04038464	KT715621 - KT715630	http://www.ncbi.nlm.nih.gov/nuccore?term=KT715621:KT715630[accn]	KT715621 - KT715630	137497	OBP AHSV7 LAV, Batch 252.1	[42]
African horse sickness virus 8 strain 8/Labstr/ZAF/1998/OBP-252.1	8/Lab/ZAF/98/OBP-252.1	SAMN04038465	http://www.ncbi.nlm.nih.gov/biosample/?term=SAMN04038465	SAMN04038465	KT715631 - KT715640	http://www.ncbi.nlm.nih.gov/nuccore?term=KT715631:KT715640[accn]	KT715631 - KT715640	120396	OBP AHSV8 LAV, Batch 252.1	[42]
African horse sickness virus 1 strain 1/Labstr/ZAF/1962/OVI-HS29/62	1/Lab/ZAF/62/OVI-HS29/62	SAMN03765190	http://www.ncbi.nlm.nih.gov/biosample/?term=SAMN03765190	SAMN03765190	KT030570 - KT030579	http://www.ncbi.nlm.nih.gov/nuccore?term=KT030570:KT030579[accn]	KT030570 - KT030579	8401	ARC-OVI OIE Laboratory Reference Strain AHSV1	[44], TS
African horse sickness virus 2 strain 2/Labstr/ZAF/1961/OVI-HS82/61	2/Lab/ZAF/61/OVI-HS82/61	SAMN03765191	http://www.ncbi.nlm.nih.gov/biosample/?term=SAMN03765191	SAMN03765191	KT030580 - KT030589	http://www.ncbi.nlm.nih.gov/nuccore?term=KT030580:KT030589[accn]	KT030580 - KT030589	7698	ARC-OVI OIE Laboratory Reference Strain AHSV2	[44], TS
African horse sickness virus 3 strain 3/Labstr/ZAF/1963/OVI-HS13/63	3/Lab/ZAF/63/OVI-HS13/63	SAMN03765192	http://www.ncbi.nlm.nih.gov/biosample/?term=SAMN03765192	SAMN03765192	KT030590 - KT030599	http://www.ncbi.nlm.nih.gov/nuccore?term=KT030590:KT030599[accn]	KT030590 - KT030599	5281	ARC-OVI OIE Laboratory Reference Strain AHSV3	[44], TS
African horse sickness virus 4 strain 4/Labstr/ZWE/1962/OVI-HS32/62	4/Lab/ZWE/62/OVI-HS32/62	SAMN03765193	http://www.ncbi.nlm.nih.gov/biosample/?term=SAMN03765193	SAMN03765193	KT030600 - KT030609	http://www.ncbi.nlm.nih.gov/nuccore?term=KT030600:KT030609[accn]	KT030600 - KT030609	11579	ARC-OVI OIE Laboratory Reference Strain AHSV4	[44], TS
African horse sickness virus 5 strain 5/Labstr/ZAF/1962/OVI-HS30/62	5/Lab/ZAF/62/OVI-HS30/62	SAMN03765194	http://www.ncbi.nlm.nih.gov/biosample/?term=SAMN03765194	SAMN03765194	KT030610 - KT030619	http://www.ncbi.nlm.nih.gov/nuccore?term=KT030610:KT030619[accn]	KT030610 - KT030619	8637	ARC-OVI OIE Laboratory Reference Strain AHSV5	[44], TS
African horse sickness virus 6 strain 6/Labstr/ZAF/1963/OVI-HS39/63	6/Lab/ZAF/63/OVI-HS39/63	SAMN03765195	http://www.ncbi.nlm.nih.gov/biosample/?term=SAMN03765195	SAMN03765195	KT030620 - KT030629	http://www.ncbi.nlm.nih.gov/nuccore?term=KT030620:KT030629[accn]	KT030620 - KT030629	12422	ARC-OVI OIE Laboratory Reference Strain AHSV6	[44], TS
African horse sickness virus 7 strain 7/Labstr/ZAF/1962/OVI-HS31/62	7/Lab/ZAF/62/OVI-HS31/62	SAMN03765197	http://www.ncbi.nlm.nih.gov/biosample/?term=SAMN03765197	SAMN03765197	KT030640 - KT030649	http://www.ncbi.nlm.nih.gov/nuccore?term=KT030640:KT030649[accn]	KT030640 - KT030649	9632	ARC-OVI OIE Laboratory Reference Strain AHSV7	[44], TS
African horse sickness virus 8 strain 8/Labstr/KEN/1962/OVI-HS10/62	8/Lab/KEN/62/OVI-HS10/62	SAMN03765198	http://www.ncbi.nlm.nih.gov/biosample/?term=SAMN03765198	SAMN03765198	KT030650 - KT030659	http://www.ncbi.nlm.nih.gov/nuccore?term=KT030650:KT030659[accn]	KT030650 - KT030659	9208	ARC-OVI OIE Laboratory Reference Strain AHSV8	[44], TS
African horse sickness virus 9 strain 9/Labstr/TCD/1961/OVI-HS90/61	9/Lab/TCD/61/OVI-HS90/61	SAMN03765199	http://www.ncbi.nlm.nih.gov/biosample/?term=SAMN03765199	SAMN03765199	KT030660 - KT030669	http://www.ncbi.nlm.nih.gov/nuccore?term=KT030660:KT030669[accn]	KT030660 - KT030669	4957	ARC-OVI OIE Laboratory Reference Strain AHSV9	[44], TS
a Strain Name is formatted as follows: <virus name> strain <type>/<isolation host-suffix>/<country of sampling>/<year of sampling>/<variant designation>-<isolate designation> where <virus name> is the taxonomic name of the virus, <type> is the type of the virus strain, <isolation host-suffix> the first letter of genus name.full name of species from which the samples were collected and the suffix …
b Abbreviated Strain Name is formatted as follows: <type>/<isolation host-suffix>/<country of sampling>/<year of sampling>/<variant designation>-<isolate designation> where <type> is the type of the virus strain, <isolation host-suffix> four-letter format comprising first letter of genus name.first three letters of species from which the samples were collected and the suffix -tc indicated that th…
c Vaccinated horses had a history of being immunised against African horse sickness using commercial AHS-LAV prior to the outbreak and such that the immunisation was unlikely to have played any role in the development of the revertant and/or reassortant vaccine-derived viruses described in this study.
